# Supplementary material for: TFAM’s Contributions to mtDNA Replication and OXPHOS Biogenesis Are Genetically Separable
Source: Cells. 2022 Nov 24;11(23):3754. doi: 10.3390/cells11233754 (PMC9739059; doi:10.3390/cells11233754)
Supplement: Supplementary file 1 [file cells-11-03754-s001.zip]

Archive with 4 entries (4 files):
- Figure S1.pdf
- Figure S2.pdf
- Table S1 chTFAM variants.xlsx
- Table S2 oligos.pdf
