# Supplementary material for: TFAM’s Contributions to mtDNA Replication and OXPHOS Biogenesis Are Genetically Separable
Source: Cells. 2022 Nov 24;11(23):3754. doi: 10.3390/cells11233754 (PMC9739059; doi:10.3390/cells11233754)
Supplement: Supplementary file 1 [file cells-11-03754-s001.zip › Table S1 chTFAM variants.xlsx]

## Sheet: Sheet1
Table S1. Nucleotide sequences of TFAM variants used in this study
TFAM variant	Nucleotide sequence
Ch13	atggcgtttctccgaagcatgtggggcgtgctgagtgccctgggaaggtctggagcagagctgtgcaccggctgtggaagtcgactgcgctcccccttcagttttgtgtatttaccgaggtggttttcatctgtcttggcaagttgtcccaaaagacccctgagcgcttatctgagattcttgagggataaccagcccgcctttcgacagcaaaatcccgagctgaagtcactcgaactcgtgaagaaattggcgggggtgtggcgcgagctccccgcctcccagaagcaagtgtacgaagaggctcgcaaaacagattggcgcaagtataaggagcagctggctgcgtataaggcccaactgactcccgcccaggcagccgccttgaaagaggaaaga…
Ch22	atggccgctgcactcgccctgctgggccgggccgcaggactggccaacggcgcccgccagttgttcagaggatgcggtatcggaagagccgcagaggcgggctgttgtagagcaatgtcctccgcagagaggcccaaaaagcccctgagctcctatctgagattcagcagggataacctgcccgcctttaagcagcaaaatcccgagctgaacacaaccgaactcatcagaaaattggcgggggtgtggcgcgagctccccgcctcccagaagcaagtgtaccaggaggcttacaaaacagattggcgcaagtatgaggagcagctggctgcgtataaggcccaactgactcccgcccaggcagccgccttgaaagaggaaagaaggaaacggcacgcg…
Ch13/wt	atggcgtttctccgaagcatgtggggcgtgctgagtgccctgggaaggtctggagcagagctgtgcaccggctgtggaagtcgactgcgctcccccttcagttttgtgtatttaccgaggtggttttcatctgtcttggcaagttgtcccaaaagacccctgagcgcttatctgagattcttgagggataaccagcccgcctttcgacagcaaaatcccgagctgaagtcactcgaactcgtgaagaaattggcgggggtgtggcgcgagctccccgcctcccagaagcaagtgtacgaagaggctcgcaaaacagattggcgcaagtataaggagcagctggctgcgtataaggcccaactgactcccgcccaggcagccgccttgaaagaggaaaga…
ChWT/13	atggccgctgcactcgccctgctgggccgggccgcaggactggccaacggcgcccgccagttgttcagaggatgcggtatcggaagagccgcagaggcgggctgttgtagagcaatgtcctccgcagagaggcccaaaagacccctgagcgcttatttcagattcttgagggataaccagcccgcctttcgacagcaaaatcccgagctgaactcactcgaactcgtgaagaaattggcgggggtgtggcgcgagctccccgcctcccagaagcaagtgtacgaagaggctcgcaaaacagattggcgcaagtatgaggagcagctggctgcgtataaggcccaactgactcccgcccaggcagccgccttgaaagaggaaagaaggaaacggctggcg…
Ch3	atggccgctgcactcgccctgctgggccgggccgcaggactggccaacggcgcccgccagttgttcagaggatgcggtatcggaagagccgcagaggcgggctgttgtagagcaatgtcctccgcagagaggcccaaaagacccctgagcgcttatctcagattcttgagggataaccagcccgcctttcgacagcaaaatcccgagctgaactcactcgaactcgtgaagaaattggcgggggtgtggcgcgagctccccgcctcccagaagcaagtgtacgaagaggctcgcaaaacagattggcgcaagtatgaggagcagctggctgcgtataaggcccaactgactcccgcccaggcagccgccttgaaagaggaaagaaggaaacggctggcg…
Ch22-3	atggccgctgcactcgccctgctgggccgggccgcaggactggccaacggcgcccgccagttgttcagaggatgcggtatcggaagagccgcagaggcgggctgttgtagagcaatgtcctccgcagagaggcccaaaaagcccctgagctcctatttcagattcagcagggataacctgcccgcctttaagcagcaaaatcccgagctgaacacaaccgaactcatcagaaaattggcgggggtgtggcgcgagctccccgcctcccagaagcaagtgtaccaggaggcttacaaaacagattggcgcaagtatgaggagcagctggctgcgtataaggcccaactgactcccgcccaggcagccgccttgaaagaggaaagaaggaaacggcacgcg…
Ch13-3	atggccgctgcactcgccctgctgggccgggccgcaggactggccaacggcgcccgccagttgttcagaggatgcggtatcggaagagccgcagaggcgggctgttgtagagcaatgtcctccgcagagaggcccaaaagacccctgagcgcttatttcagattcttgagggataaccagcccgcctttcgacagcaaaatcccgagctgaagtcactcgaactcgtgaagaaattggcgggggtgtggcgcgagctccccgcctcccagaagcaagtgtacgaagaggctcgcaaaacagattggcgcaagtataaggagcagctggctgcgtataaggcccaactgactcccgcccaggcagccgccttgaaagaggaaagaagggaccggctggcg…
hTFAM-20	atggccttcctgagaagcatgtggggcgtgctgtctgctctgggacggtccggagccgaattgtgtacaggctgtggtagccgcttgaggtcaccgttttctttcgtgtatctgccacgatggttctccagtgttttagcttcctgcccaaagaggcctgtgtccgcttactttcggttcttgaaggagcagcaaccaatctttcgggctcagaaccccgacgcaaagagcctggaactcgtgaagcgaatcgcccagaggtggagggagttaccggatagcaaaaaaaagatctacgaggacgctaggcgcgcagagtggcaggtatacaaagaagagatcagccgatttaaggagcaacttacaccgagtcagattatgagcttagagaaggagatc…
ChHSP1	atggccgctgcactcgccctgctgggccgggccgcaggactggccaacggcgcccgccagttgttcagaggatgcggtatcggaagagccgcagaggcgggctgttgtagagcaatgtcctccgcagagaggcccaaaaagcccctgagcgcctatctgagattcctgagggataacctgcccgcctttaggcagcaaaatcccgagctgaacacaaccgaactcatcaagaaattggcgggggtgtggcgcgagctccccgcctcccagaagcaagtgtacgaggaggcttacaaaacagattggcgcaagtatgaggagcagctggctgcgtataaggcccaactgactcccgcccaggcagccgccttgaaagaggaaagaaggaaacggctggcg…
ChLSP	atggccgctgcactcgccctgctgggccgggccgcaggactggccaacggcgcccgccagttgttcagaggatgcggtatcggaagagccgcagaggcgggctgttgtagagcaatgtcctccgcagagaggcccaaaaagcccctgagctcctatctgagattcagcagggataaccagcccgcctttaggcagcaaaatcccgagctgaacacaaccgaactcatcagaaaattggcgggggtgtggcgcgagctccccgcctcccagaagcaagtgtaccaggaggcttacaaaacagattggcgcaagtatgaggagcagctggctgcgtataaggcccaactgactcccgcccaggcagccgccttgaaagaggaaagaaggaaacggcacgcg…
ChNSP	atggccgctgcactcgccctgctgggccgggccgcaggactggccaacggcgcccgccagttgttcagaggatgcggtatcggaagagccgcagaggcgggctgttgtagagcaatgtcctccgcagagaggcccaaaaagcccctgagcgcctatttcagattcagcagggataacctgcccgcctttaagcagcaaaatcccgagctgaactccaccgaactcatcagaaaattggcgggggtgtggcgcgagctccccgcctcccagaagcaagtgtaccaggaggctagaaaaacagattggcgcaagtatgaggagcagctggctgcgtataaggcccaactgactcccgcccaggcagccgccttgaaagaggaaagaaggaaacggcacgcg…
Ch4	atggccgctgcactcgccctgctgggccgggccgcaggactggccaacggcgcccgccagttgttcagaggatgcggtatcggaagagccgcagaggcgggctgttgtagagcaatgtcctccgcagagaggcccaaaaagcccctgagcgcctatttcagattcctgagggataaccagcccgcctttaggcagcaaaatcccgagctgaacagcaccgaactcatcaagaaattggcgggggtgtggcgcgagctccccgcctcccagaagcaagtgtacgaggaggctcggaaaacagattggcgcaagtatgaggagcagctggctgcgtataaggcccaactgactcccgcccaggcagccgccttgaaagaggaaagaaggaaacggctggcg…
Ch8	atggccgctgcactcgccctgctgggccgggccgcaggactggccaacggcgcccgccagttgttcagaggatgcggtatcggaagagccgcagaggcgggctgttgtagagcaatgtcctccgcagagaggcccaaaaagcccctgagcgcctatctgagattcctgagggataaccagcccgcctttaggcagcaaaatcccgagctgaacacaaccgaactcatcaagaaattggcgggggtgtggcgcgagctccccgcctcccagaagcaagtgtacgaggaggcttacaaaacagattggcgcaagtatgaggagcagctggctgcgtataaggcccaactgactcccgcccaggcagccgccttgaaagaggaaagaaggaaacggctggcg…
Xenopus	atgagacagactggaagcctggccctggtcgcaagagccggacagaaagatcgggtcctgagcagcctgcccctggtcatgatgagcctgatgtccaggggcgtgggaggactgctgcgctctctgaccggcatcaactgcagccagaccatcaggtgtacaaatgtgagctccggcatcttcggctttcagtgcagccctctgaggtgtttctccaagggagcagcaccatctgactacccaaagaggcctctgagcggatacctgcggtattccgtggagcagagaccaaagctgcacaagcagtatcccgaggccaagatgatggacctgaccaagatcatcgccctggagtggaagggactggcaagcacagagaaggagccatacgaggcagtg…
Zebrafish	atggctccattcagcttgatgtcagtgggggctaatctgctggtcaagtcattcagcctgttctcgagtgcatctgttgtgaggtgttcatgtgtagctccagcgataaagagttttagcactgcaactcgaggtccacccaagagacccctgacagcatacatgacatttgtaaaggatatgcagcccaccgtcagcaaacaaaatcctagcataaaaagtgtggatgttatgcgaaagattgcccagcagtggaaaatgttgaccaccgaacaaaagcagccatttcaggttgcctctctggaggccaaggagcaatataaacttgccttggagaaattcaaagcccagctcacccctgcagagagtgcggcttttgcggaggaaaaacgacaaaga…
